# Supplementary material for: Key Considerations When Providing Physical Rehabilitation for People with Advanced Dementia
Source: Int J Environ Res Public Health. 2023 Feb 26;20(5):4197. doi: 10.3390/ijerph20054197 (PMC10001442; doi:10.3390/ijerph20054197)
Supplement: Supplementary file 1 [file ijerph-20-04197-s001.zip]

Archive with 1 entries (1 files):
- ijerph-2120568-supplementary.pdf
